# Supplementary material for: High-Energy Supplemental Feeding Shifts Gut Microbiota Composition and Function in Red Deer (Cervus elaphus)
Source: Animals (Basel). 2024 May 10;14(10):1428. doi: 10.3390/ani14101428 (PMC11117297; doi:10.3390/ani14101428)
Supplement: Supplementary file 1 [file animals-14-01428-s001.zip]

Archive with 1 entries (1 files):
- animals-2978969-supplementary.pdf
